# Supplementary material for: Epigenetic Landscape Is Largely Shaped by Diversiform Transposons in Aegilops tauschii
Source: Int J Mol Sci. 2023 May 27;24(11):9349. doi: 10.3390/ijms24119349 (PMC10253722; doi:10.3390/ijms24119349)
Supplement: Supplementary file 1 [file ijms-24-09349-s001.zip]

Archive with 1 entries (1 files):
- ijms-2378947-supplementary.pdf
